# Supplementary material for: Seed predation and potential seed dispersers of the narrow endemic Ceratozamianorstogii (Zamiaceae)
Source: Biodivers Data J. 2022 Aug 24;10:e86007. doi: 10.3897/BDJ.10.e86007 (PMC9848485; doi:10.3897/BDJ.10.e86007)
Supplement: Supplementary material 1 — Table S1. [file bdj-10-e86007-s001.csv]

Date	Species	Phase	Hour	Frec	Time (seconds)	Notes
11/07/2021	Spilogale angustifrons	Seed maturation	20:04	1	10	Eating sarcotesta
11/07/2021	Pteromiscus sp	Seed maturation	20:46	1	8	Extracting and carrying a seed
11/07/2021	Spilogale angustifrons	Seed maturation	21:10	1	10	Eating sarcotesta
11/07/2021	Pteromiscus sp	Seed maturation	21:42	1	10	Eating sarcotesta
11/07/2021	Spilogale angustifrons	Seed maturation	22:25	1	10	Tear off pieces of the central axis of the cone
11/07/2021	Pteromiscus sp	Seed maturation	22:35	1	10	Just sniff the cone
11/07/2021	Pteromiscus sp	Seed maturation	22:56	1	3	Tear off a piece of the central axis and walk away
12/07/2021	Pteromiscus sp	Seed maturation	00:07	1	3	Just sniff the cone
12/07/2021	Pteromiscus sp	Seed maturation	00:21	1	5	Nibble on the central axis
12/07/2021	Spilogale angustifrons	Seed maturation	04:47	1	10	Nibble on the central axis
12/07/2021	Pteromiscus sp	Seed maturation	21:42	1	10	Eating sarcotesta
12/07/2021	Spilogale angustifrons	Seed maturation	21:55	1	3	Just sniff the cone
12/07/2021	Spilogale angustifrons	Seed maturation	23:04	1	10	Plucks a seed and eats the sarcotesta on the cone
13/07/2021	Pteromiscus sp	Seed maturation	00:46	1	3	Just sniff the cone
13/07/2021	Spilogale angustifrons	Seed maturation	02:05	1	3	Nibble on the central axis
13/07/2021	Pteromiscus sp	Seed maturation	03:00	1	3	Nibble on the central axis
13/07/2021	Pteromiscus sp	Seed maturation	05:19	1	10	Tear off a piece of the central axis and walk away
13/07/2021	Spilogale angustifrons	Seed maturation	22:59	1	3	Just sniff the cone
14/07/2021	Spilogale angustifrons	Seed maturation	01:10	1	3	Just sniff the cone
14/07/2021	Spilogale angustifrons	Seed maturation	02:24	1	7	Just sniff the cone
14/07/2021	Pteromiscus sp	Seed maturation	02:36	1	4	Just sniff the cone
14/07/2021	Pteromiscus sp	Seed maturation	04:10	1	3	Just sniff the cone
14/07/2021	Pteromiscus sp	Seed maturation	04:55	1	2	Just sniff the cone
14/07/2021	Spilogale angustifrons	Seed maturation	20:55	1	5	Pluck two seeds and take them away
14/07/2021	Spilogale angustifrons	Seed maturation	23:29	1	10	Pull out two seeds and begin to eat the sarcotesta on the fruit
15/07/2021	Spilogale angustifrons	Seed maturation	00:29	1	10	Try to pluck more seeds
15/07/2021	Pteromiscus sp	Seed maturation	00:41	1	3	Just walked on the cone
15/07/2021	Spilogale angustifrons	Seed maturation	20:19	1	2	Just walked on the cone
15/07/2021	Pteromiscus sp	Seed maturation	21:35	1	2	Bite the central axis and go
15/07/2021	Pteromiscus sp	Seed maturation	22:21	1	10	eating sarcotesta
16/07/2021	Pteromiscus sp	Seed maturation	00:04	1	7	eating sarcotesta
16/07/2021	Pteromiscus sp	Seed maturation	01:07	1	3	eating sarcotesta
16/07/2021	Pteromiscus sp	Seed maturation	01:38	1	10	eating sarcotesta
16/07/2021	Pteromiscus sp	Seed maturation	02:19	1	2	Bite the central axis and go
16/07/2021	Pteromiscus sp	Seed maturation	02:30	1	10	Bite the central axis and go
16/07/2021	Potus flavus	Seed maturation	02:48	1	10	Bite the cone and release seeds
16/07/2021	Potus flavus	Seed maturation	02:58	1	10	Bite the cone and release seeds
16/07/2021	Pteromiscus sp	Seed maturation	03:27	1	3	Sniffs and walks away
16/07/2021	Spilogale angustifrons	Seed maturation	03:51	1	6	Eat the remains of central axis
17/07/2021	Pteromiscus sp	Seed maturation	00:54	1	7	visits parts of the cone on the ground and leaves
17/07/2021	Pteromiscus sp	Seed maturation	03:04	1	10	visits parts of the cone on the ground and leaves
17/07/2021	Pteromiscus sp	Seed maturation	04:11	1	5	visits parts of the cone on the ground and leaves
17/07/2021	Pteromiscus sp	Seed maturation	04:49	1	7	visits parts of the cone on the ground and leaves
18/07/2021	Pteromiscus sp	Seed maturation	01:06	1	5	visits parts of the cone on the ground and leaves
18/07/2021	Pteromiscus sp	Seed maturation	02:13	1	7	visits parts of the cone on the ground and leaves
18/07/2021	Pteromiscus sp	Seed maturation	02:56	1	8	visits parts of the cone on the ground and leaves
18/07/2021	Pteromiscus sp	Seed maturation	03:08	1	3	visits parts of the cone on the ground and leaves
18/07/2021	Pteromiscus sp	Seed maturation	22:20	1	3	visits parts of the cone on the ground and leaves
19/07/2021	Pteromiscus sp	Seed maturation	01:13	1	10	On the plant
19/07/2021	Pteromiscus sp	Seed maturation	02:37	1	5	On the plant
19/07/2021	Pteromiscus sp	Seed maturation	21:15	1	10	On the plant
19/07/2021	Pteromiscus sp	Seed maturation	22:02	1	10	Nibbles the remains of the central axis
19/07/2021	Pteromiscus sp	Seed maturation	23:15	1	7	Nibbles the remains of the central axis
20/07/2021	No visitors showed	Seed maturation	NA	0	NA	NA
21/07/2021	No visitors showed	Seed maturation	NA	0	NA	NA
22/07/2021	No visitors showed	Seed maturation	NA	0	NA	NA
23/07/2021	No visitors showed	Seed maturation	NA	0	NA	NA
24/07/2021	No visitors showed	Seed maturation	NA	0	NA	NA
25/07/2021	No visitors showed	Seed maturation	NA	0	NA	NA
26/07/2021	No visitors showed	Seed maturation	NA	0	NA	NA
27/07/2021	Pteromiscus sp	Seed maturation	20:41	1	6	walks around the trunk and sniffs the remains of the central axis of the cone.
28/07/2021	Pteromiscus sp	Seed maturation	22:23	1	5	walks around the trunk and sniffs the remains of the central axis of the cone.
29/07/2021	Pteromiscus sp	Seed maturation	01:15	1	7	Bite and eat part of the remains of the central axis of the cone
30/07/2021	Pteromiscus sp	Seed maturation	22:55	1	8	Bite and eat part of the remains of the central axis of the cone
01/08/2021	The remains of the cones have disintegrated
