# Supplementary material for: Seed predation and potential seed dispersers of the narrow endemic Ceratozamianorstogii (Zamiaceae)
Source: Biodivers Data J. 2022 Aug 24;10:e86007. doi: 10.3897/BDJ.10.e86007 (PMC9848485; doi:10.3897/BDJ.10.e86007)
Supplement: Supplementary material 2 — Table S2. Visit per night and total interaction time per night [file bdj-10-e86007-s002.csv]

Date	Species	Frec	Time (sum)
11/07/2021	Kinkajou	0	0
12/07/2021	Kinkajou	0	0
13/07/2021	Kinkajou	0	0
14/07/2021	Kinkajou	0	0
15/07/2021	Kinkajou	0	0
16/07/2021	Kinkajou	2	20
17/07/2021	Kinkajou	0	0
18/07/2021	Kinkajou	0	0
19/07/2021	Kinkajou	0	0
20/07/2021	Kinkajou	0	0
21/07/2021	Kinkajou	0	0
22/07/2021	Kinkajou	0	0
23/07/2021	Kinkajou	0	0
24/07/2021	Kinkajou	0	0
25/07/2021	Kinkajou	0	0
26/07/2021	Kinkajou	0	0
27/07/2021	Kinkajou	0	0
28/07/2021	Kinkajou	0	0
29/07/2021	Kinkajou	0	0
30/07/2021	Kinkajou	0	0
11/07/2021	Mouse	4	31
12/07/2021	Mouse	3	18
13/07/2021	Mouse	3	16
14/07/2021	Mouse	3	9
15/07/2021	Mouse	3	15
16/07/2021	Mouse	6	35
17/07/2021	Mouse	4	29
18/07/2021	Mouse	5	26
19/07/2021	Mouse	5	42
20/07/2021	Mouse	0	0
21/07/2021	Mouse	0	0
22/07/2021	Mouse	0	0
23/07/2021	Mouse	0	0
24/07/2021	Mouse	0	0
25/07/2021	Mouse	0	0
26/07/2021	Mouse	0	0
27/07/2021	Mouse	1	6
28/07/2021	Mouse	1	5
29/07/2021	Mouse	1	7
30/07/2021	Mouse	1	8
11/07/2021	Spotted skunk	3	30
12/07/2021	Spotted skunk	3	23
13/07/2021	Spotted skunk	2	6
14/07/2021	Spotted skunk	4	25
15/07/2021	Spotted skunk	2	12
16/07/2021	Spotted skunk	1	6
17/07/2021	Spotted skunk	0	0
18/07/2021	Spotted skunk	0	0
19/07/2021	Spotted skunk	0	0
20/07/2021	Spotted skunk	0	0
21/07/2021	Spotted skunk	0	0
22/07/2021	Spotted skunk	0	0
23/07/2021	Spotted skunk	0	0
24/07/2021	Spotted skunk	0	0
25/07/2021	Spotted skunk	0	0
26/07/2021	Spotted skunk	0	0
27/07/2021	Spotted skunk	0	0
28/07/2021	Spotted skunk	0	0
29/07/2021	Spotted skunk	0	0
30/07/2021	Spotted skunk	0	0
